# Supplementary material for: Redistribution of garbage codes to underlying causes of death: a systematic analysis on Italy and a comparison with most populous Western European countries based on the Global Burden of Disease Study 2019
Source: Eur J Public Health. 2022 Jan 21;32(3):456–62. doi: 10.1093/eurpub/ckab194 (PMC9159332; doi:10.1093/eurpub/ckab194)
Supplement: ckab194_Supplementary_Data [file ckab194_supplementary_data.zip]

Archive with 3 entries (3 files):
- ejph-2021-08-om-0867-File006.pdf
- Italy Garbage-Supplement-211207.pdf
- PubMed_Italy_GC.docx
